# Supplementary material for: Synthesis and Anti-Leishmanial Properties of Quinolones Derived from Zanthosimuline
Source: Molecules. 2022 Nov 15;27(22):7892. doi: 10.3390/molecules27227892 (PMC9693141; doi:10.3390/molecules27227892)
Supplement: Supplementary file 1 [file molecules-27-07892-s001.zip]

Archive with 1 entries (1 files):
- molecules-1957414-supplementary.pdf
